# Supplementary material for: Sex- and Stage-Specific Predictors of Anemia in Chronic Kidney Disease: A Retrospective Cohort Study
Source: J Clin Med. 2025 Apr 29;14(9):3088. doi: 10.3390/jcm14093088 (PMC12072436; doi:10.3390/jcm14093088)
Supplement: Supplementary file 1 [file jcm-14-03088-s001.zip]

Archive with 1 entries (1 files):
- jcm-3513830-supplementary.pdf
